# Supplementary material for: Archaean oxygen oases driven by pulses of enhanced phosphorus recycling in the ocean
Source: Nat Geosci. 2025 Apr 16;18(5):430–5. doi: 10.1038/s41561-025-01678-4 (PMC12074997; doi:10.1038/s41561-025-01678-4)
Supplement: Supplementary file 2 — Supplementary Table 1. [file 41561_2025_1678_MOESM2_ESM.xlsx]

## Sheet: Supplementary Table 1
Supplementary Table 1 Analytical data including iron speciation, phosphorus phases, total organic carbon, and major and trace metal element concentrations determined
Sample	TVD m	TOC wt%	Al ppm	Al wt%	FeT wt%	FeCarb wt%	FeOx wt%	FeMag wt%	FePy wt%	FeHR wt%	FeHR/FeT	FePy/FeHR	FeT/Al	P ppm (ICP)	P/Al	Pdet ppm	PFe ppm	Pauth ppm	Porg ppm	Preac	P ppm (seq. extr)	Porg mol/100g	Preac mol/100g	Corg mol/100g	Corg/Preac	Ti ppm	V ppm	Mo ppm	U ppm	EF-V	EF-Mo	EF-U	V excess	Mo excess	U excess	EF*-V	EF*-Mo	EF*-U
NGI 1	67.7625	0.851624	8176.97	0.817697	40.3531	8.91313	2.54211	21.5741	5.06112	38.0904	0.943929	0.132871	49.3497	266	0.0325304	225.137	8.14484	16.8203	10.2083	35.1735	260.311	3.29576e-05	0.000113558	0.0709036	624.382	305.127	38.709	0.72	0.15				23.8509	0.620281	0.0572612	1.16007	1.62028	1.06157
NGI 2	70.3886	0.21	12468.3	1.24683	47.009	10.6326	2.23301	3.74997	37.6107	54.2263	1.15353	0.693587	37.7028	118	0.009464	76.4939	103.851	0	64.8612	168.712	245.206	0.000209405	0.00054469	0.017484	32.0989	712.238	34.6728	3.45	0.203	1.53041	22.6895	1.43555
NGI 3	73.3346	0.544485	60826.3	6.08263	36.5728	6.58804	2.29948	1.00109	24.5001	34.3887	0.940283	0.712446	6.01265	385	0.0063295	440.632	13.2522	11.8712	14.4707	39.5941	480.226	4.67188e-05	0.00012783	0.0453322	354.629	3370.36	144.805	6.75	0.795	1.31014	9.09968	1.15241
NGI 4	75.3479	0.344058	55781.1	5.57811	38.2338	7.61216	1.6643	1.0174	28.455	38.7489	1.01347	0.734344	6.85427	303	0.00543195	317.57	12.3954	50.8057	13.6525	76.8536	394.424	4.40774e-05	0.000248123	0.0286452	115.448	2325.79	92.063	8.62	1.079	0.908293	12.6717	1.70555
NGI 5	75.9502	0.980344	5842.11	0.584211	38.0252	5.11358	2.61758	21.6831	1.98821	31.4025	0.825834	0.0633138	65.0882	370	0.0633333	328.099	11.2224	0.657464	138.347	150.227	478.326	0.000446656	0.00048501	0.0816205	168.286	349.741	20.92	1.63	0.349				10.3044	1.55875	0.282742	1.06916	2.55875	1.30402
NGI 6	79.5608	0.522921	1726.01	0.172601	15.1496	3.74768	0.973798	5.26235	1.32584	11.3097	0.746532	0.117231	87.7723	255	0.147739	209.812	27.4194	14.4369		41.8563	251.668		0.000135134	0.0435368	322.176	106.249	10.1241	0.5	0.067				6.98785	0.478951	0.0474245	1.0469	1.47895	1.05099
NGI 7	82.059	0.328495	1806.6	0.18066	12.958	2.51461	0.778763	5.47381	0.480448	9.24763	0.713661	0.0519536	71.726	241	0.1334	175.966	40.6395	28.4509	10.405	79.4954	255.461	3.35925e-05	0.000256652	0.0273495	106.563	84.788	5.25425	0.09	0.039				1.97153	0.0679683	0.0185105	1.01323	1.06797	1.0199
NGI 8	84.4651	0.936707	3383.03	0.338303	38.9097	4.76846	0.275739	20.7155	1.02114	26.7809	0.688282	0.0381296	115.014	572	0.169079	219.884	12.3381	39.3632	11.8759	63.5772	283.462	3.83416e-05	0.00020526	0.0779875	379.945	205.971	20.757	0.88	0.136				14.6098	0.838744	0.0976315	1.09805	1.83874	1.10498
NGI 9	87.118	0.0908444	393.347	0.0393347	8.00259	0.75755	0.479372	3.79051	0.50297	5.53041	0.691077	0.0909463	203.448	213	0.541506	154.038	9.6096	29.9752		39.5848	193.623		0.0001278	0.00756343	59.1817	4.89646	0.27725	0.08	0.009				-0.437491	0.0752031	0.00453886	0.997064	1.0752	1.00488
NGI 10	89.7055	0.33032	41983.7	4.19837	36.2721	7.47429	1.79765	0.949071	20.4037	30.6247	0.844304	0.666249	8.63956	131	0.00312026	160.665	6.17617	3.58218	14.904	24.6623	185.327	4.81176e-05	7.96226e-05	0.0275015	345.397	1533.23	77.4829	5.77	0.848	1.01567	11.2696	1.78092
NGI 11	92.2781	1.05476	50212.7	5.02127	25.2264	5.95527	1.74445	1.04738	20.2143	28.9614	1.14806	0.697974	5.02391	194	0.00386357	264.408	9.57948	31.5242	19.8306	60.9342	325.342	6.40234e-05	0.000196727	0.0878162	446.386	2561.01	130.218	6.7	1.055	1.4272	10.9415	1.85255
NGI 12	94.8983	0.0804558	263.945	0.0263945	33.6484	0.41098	2.3606	22.6335	0.102855	25.5079	0.758072	0.00403228	1274.83	489	1.85266	276.122	83.847	172.94	26.148	282.935	559.058	8.44191e-05	0.00091346	0.00669851	7.33312	5.8407	2.97473	0.15	0.019				2.49512	0.146781	0.0160065	1.01675	1.14678	1.01721
NGI 13	97.5096	0.128897	95868.1	9.58681	2.16171	0.0696579	0.0203866	0.0785038	0.00374247	0.172291	0.0797013	0.0217218	0.225488	793	0.00827178	383.341	53.6739	169.391	3.15154	226.217	609.558	1.01748e-05	0.000730344	0.0107315	14.6938	3208.65	60.7931	0.24	3.786	0.348986	0.205282	3.48207
NGI 14	100.082	0.0895718	95109.4	9.51094	2.40612	0.0767881	0.0146679	0.0442997	0.00742463	0.14318	0.0595066	0.0518551	0.252985	692	0.00727583	173.938	41.1826	136.202	7.66121	185.046	358.984	2.47343e-05	0.000597424	0.00745748	12.4827	2840.53	57.7065	0.25	3.647	0.33391	0.215541	3.38099
NGI 15	102.661	0.0901173	85042.6	8.50426	1.32086	0.0424991	0.00899494	0.0282688	0.0181898	0.0979526	0.074158	0.1857	0.155318	523	0.00614986	224.283	55.4723	121.124	1.71426	178.31	402.593	5.53453e-06	0.000575677	0.0075029	13.0332	2201.19	43.9978	0.37	4.002	0.284723	0.356763	4.14927
NGI 16	105.061	0.11326	85735.2	8.57352	2.39383	0.0843854	0.0155202	0.0425094	0.00257862	0.144994	0.0605698	0.0177844	0.279212	689	0.00803637	175.543	52.4557	101.021	11.4307	164.907	340.45	3.69041e-05	0.000532406	0.0094297	17.7115	2722.88	54.719	0.13	3.367	0.351242	0.124336	3.4627
NGI 17	107.604	0.179342	1167.15	0.116715	14.2133	0.342917	0.476967	4.49147	0.131796	5.44315	0.382962	0.0242132	121.778	214	0.183353	151.928	59.2771	33.3342	9.06238	101.674	253.602	2.9258e-05	0.000328255	0.0149314	45.4873	9.94189	2.30255	0.06	0.04				0.181758	0.0457665	0.0267628	1.00122	1.04577	1.02878
NGI 18	110.492	0.389503	53230.1	5.32301	17.6334	2.18297	0.393934	0.573746	3.77227	6.92292	0.392602	0.544896	3.31267	492	0.00924288	357.832	101.457	75.7844		177.242	535.074		0.000572228	0.0324289	56.6713	3031.84	131.713	1.34	1.067				34.99	0.690852	0.463292	1.23483	1.69085	1.49816
NGI 19	113.058	0.228862	7191.92	0.719192	21.7826	2.44752	2.66872	4.50427	4.60784	14.2283	0.653197	0.323849	30.2876	323	0.0449115	228.421	47.6016	25.0823	13.9989	86.6827	315.104	4.51956e-05	0.000279856	0.0190544	68.0862	482.837	28.5812	0.96	0.342				15.513	0.872294	0.260433	1.10411	1.87229	1.28004
NGI 20	115.491	0.636808	91650.9	9.16509	27.0148	2.74608	0.748679	3.89912	4.32975	11.7236	0.43397	0.369319	2.94758	445	0.00485538	229.825	66.7338	110.954	13.9537	191.641	421.466	4.50496e-05	0.000618716	0.0530187	85.6915	8469.56	256.403	5.87	2.647				89.8665	4.75231	1.60754	1.60313	5.75231	2.72854
NGI 21	118.079	0.384293	46661.4	4.66614	36.7137	5.31001	1.32922	4.28184	12.0699	22.991	0.626223	0.524984	7.86811	411	0.00880814	298.274	44.4072	36.4939	18.0632	98.9642	397.239	5.83173e-05	0.000319507	0.0319951	100.139	1744.08	94.3473	3.28	1.34	1.11275	5.76408	2.53208
NGI 22	120.663	0.110042	91128.4	9.11284	4.62637	0.297343	0.0770657	0.256349	0.0517973	0.682555	0.147536	0.0758875	0.507675	893	0.00979936	481.258	109.499	87.5462		197.045	678.304		0.000636164	0.00916174	14.4015	4538.66	126.224	0.42	1.477	0.762283	0.377928	1.42908
NGI 23	123.251	0.135665	93115.6	9.31156	3.41017	0.122335	0.0159591	0.0663259	0.0100175	0.214637	0.0629404	0.0466717	0.366229	817	0.00877404	625.867	72.9622	152.666		225.628	851.495		0.000728444	0.0112951	15.5058	4273.03	116.022	0.71	1.465	0.68572	0.625244	1.38722
NGI 24	125.814	0.180762	25051	2.5051	23.2773	2.46174	2.13806	9.89809	3.24405	17.7419	0.762198	0.182846	9.292	544	0.0217157	328.003	73.3332	15.8554	8.87907	98.0676	426.071	2.86662e-05	0.000316613	0.0150497	47.5334	686.948	68.2086	2.73	0.631				22.6892	2.4245	0.346886	1.15228	3.4245	1.373
NGI 25	128.289	0.0870122	90619.6	9.06196	2.39546	0.0822164	0.0251738	0.0573273	0.0454519	0.210169	0.0877365	0.216263	0.264342	882	0.00973299	361.241	117.061	139.684	13.7373	270.483	631.724	4.43512e-05	0.000873258	0.00724438	8.2958	2676.07	35.8033	0.13	1.868	0.217434	0.117635	1.81755
NGI 26	130.9	0.11	96706	9.6706	2.3711	0.139545	0.0560159	0.0584336	0.183689	0.437684	0.184591	0.419684	0.245186	31		495.765	113.019	166.233	11.1229	290.375	786.14			0.00915827		2689.02	44.3152	0.12	1.344
NGI 27	133.505	0.120414	92333.5	9.23335	2.69088	0.105462	0.0260058	0.051723	0.102654	0.285844	0.106227	0.359124	0.291431	475	0.0051444	465.374	123.366	189.611	3.56153	316.538	781.912	1.14985e-05	0.00102195	0.0100253	9.80997	2731.62	47.3198	0.78	2.408	0.28204	0.692707	2.29947
NGI 28	135.92	0.134486	88355.6	8.83556	2.68749	0.330977	0.126995	0.269011	0.238429	0.965413	0.359225	0.246971	0.304167	833	0.00942782	209.116	47.2654	97.9177	10.1884	155.371	364.487	3.28932e-05	0.000501619	0.0111969	22.3215	2044.6	25.2705	0.22	1.932	0.157401	0.204175	1.92799
NGI 29	137.615	0.282373	6360.23	0.636023	6.75843	5.21051	0.184246	0.160779	0.396895	5.95243	0.880741	0.0666779	10.6261	885		148.018	38.2607	29.9608		68.2215	216.239			0.0235096		348.655	17.5893	0.13	1.72
NGI 30	139.995	0.37	4472.87	0.447287	5.6536	4.93468	0.16873	0.0993256	0.264641	5.46738	0.967062	0.0484036	12.6398	94	0.0210156	25	49.9452	5.36591	49.0969	104.408	129.408	0.00015851	0.000337083	0.0308051	91.3873	249.569	17.6118	0.74	0.247				9.48424	0.685453	0.196271	1.06365	1.68545	1.21104
